# Supplementary material for: An updated tribal classification of Lamiaceae based on plastome phylogenomics
Source: BMC Biol. 2021 Jan 8;19:2. doi: 10.1186/s12915-020-00931-z (PMC7796571; doi:10.1186/s12915-020-00931-z)
Supplement: Supplementary file 2 — Additional file 2: Table S1. Features of newly sequenced plastomes. [file 12915_2020_931_MOESM2_ESM.xlsx]

## Sheet: sheet1
Table S3 Accession numbers and Features of the newly sequenced taxa in present study.
Systematic assignment	Tribe	Species	Accession Number	Complete		LSC Region		SSC region		IR region
				Length (bp)	GC (%)	Length (bp)	GC (%)	Length (bp)	GC (%)	Length (bp)	GC (%)
Phrymaceae (outgroup)		Mimulus sp.	MT473772	153841	0.38	84869	0.36	17534	0.322	25719	0.432
Ajugoideae	Ajugeae		MT473742	151735	0.383	83217	0.364	17188	0.323	25665	0.433
Ajugoideae	Teucrieae	Schnabelia oligophylla Hand.-Mazz.	MT473777	156768	0.378	83653	0.362	9969	0.326	31573	0.409
Ajugoideae	Clerodendreae	Clerodendrum japonicum (Thunb.) Sweet	MT473745	152279	0.38	83536	0.361	17315	0.319	25714	0.432
Ajugoideae	Clerodendreae	Clerodendrum trichotomum Thunb.	MT473746	151693	0.382	83159	0.363	17356	0.32	25589	0.433
Ajugoideae	Rotheceae	Rotheca serrata (L.) Steane & Mabb.	MT473776	150371	0.386	83526	0.367	17187	0.329	24829	0.438
Callicarpioideae	NA	Callicarpa americana L.	NA	NA	NA	NA	NA	NA	NA	NA	NA
Callicarpioideae	–	Callicarpa arborea Roxb.	MT473738	154269	0.381	85049	0.362	17810	0.323	25705	0.432
Callicarpioideae	–	Callicarpa brevipes (Benth.) Hance	MT473739	154182	0.381	84940	0.362	17838	0.323	25702	0.432
Callicarpioideae	–	Callicarpa macrophylla Vahl	MT473740	154149	0.381	84908	0.362	17839	0.322	25701	0.432
Callicarpioideae	–	Callicarpa peichieniana Chun & S.L. Chen ex H. Ma & W.B. Yu	MT473741	154102	0.381	84854	0.362	17846	0.323	25701	0.432
Cymarioideae	–	Cymaria dichotoma Benth.	MT473753	152957	0.382	84331	0.362	17706	0.322	25460	0.434
Lamioideae	Paraphlomideae	Paraphlomis javanica (Blume) Prain	MT473773	152188	0.384	83284	0.366	17622	0.324	25641	0.434
Lamioideae	Gomphostemmateae	Gomphostemma lucidum Wall. ex Benth.	MT473764	152547	0.383	83656	0.365	17629	0.324	25631	0.434
Lamioideae	Gomphostemmateae	Chelonopsis souliei (Bonati) Merr.	MT473743	151423	0.385	82739	0.367	17456	0.325	25614	0.434
Lamioideae	Colquhounieae	Colquhounia coccinea Wall.	MT473749	151972	0.384	83172	0.366	17498	0.324	25651	0.433
Lamioideae	Colquhounieae	Colquhounia seguinii Vaniot	MT473750	152650	0.383	83752	0.365	17604	0.323	25647	0.433
Lamioideae	Colquhounieae	Colquhounia vestita Wall.	MT473751	151765	0.384	82967	0.367	17496	0.324	25651	0.433
Lamioideae	Lamieae	Lamium amplexicaule L.	MT473770	150650	0.385	82813	0.368	17477	0.327	25180	0.435
Lamioideae	Synandreae	Macbridea alba Chapm.	MT473771	150498	0.385	81789	0.368	17313	0.322	25698	0.434
Lamioideae	Stachydeae	Galeopsis bifida Boenn.	MT473759	151890	0.385	82936	0.366	17672	0.328	25641	0.434
Nepetoideae	Elsholtzieae	Elsholtzia densa Benth.	MT473757	151962	0.379	83075	0.359	17517	0.318	25685	0.431
Nepetoideae	Elsholtzieae	Elsholtzia rugulosa Hemsl.	MT473758	148933	0.379	81341	0.36	17364	0.319	25114	0.432
Nepetoideae	Ocimeae	Siphocranion flavidum Y.P. Chen & C.l. Xiang	MT473778	152039	0.379	83290	0.359	17465	0.318	25642	0.431
Nepetoideae	Ocimeae	Siphocranion macranthum (Hook. f.) C.Y. Wu	MT473779	152126	0.379	83257	0.359	17581	0.318	25644	0.432
Nepetoideae	Ocimeae	Hanceola exserta Y.Z.Sun ex C.Y.Wu	MT473765	153249	0.378	84065	0.358	17688	0.317	25748	0.431
Nepetoideae	Ocimeae	Isodon amethystoides (Benth.) H. Hara	MT473767	152639	0.376	83519	0.357	17670	0.311	25725	0.431
Nepetoideae	Ocimeae	Isodon lophanthoides (Buch.-Ham. ex D. Don) H. Hara	MT473768	152195	0.376	83096	0.356	17699	0.31	25700	0.431
Nepetoideae	Ocimeae	Isodon ternifolius (D. Don) Kudô	MT473769	152767	0.376	83581	0.357	17694	0.311	25746	0.431
Nepetoideae	Ocimeae	Coleus xanthanthus C.Y. Wu & Y.C. Huang	MT473748	152190	0.377	83066	0.357	17540	0.312	25792	0.43
Nepetoideae	Menheae	Dracocephalum taliense Forrest	MT473756	150976	0.378	82253	0.358	17365	0.316	25679	0.43
Nepetoideae	Menheae	Clinopodium abyssinicum (Benth.) Kuntze	MT473747	151513	0.378	82829	0.359	17542	0.317	25571	0.43
Peronematoideae	–	Garrettia siamensis H.R. Fletcher	MT473760	152590	0.382	83775	0.363	17553	0.325	25631	0.433
Peronematoideae	–	Hymenopyramis cana Craib	MT473766	152766	0.383	83795	0.365	17761	0.321	25605	0.434
Premnoideae	–	Premna szemaoensis C. P'ei	MT473775	153396	0.38	84687	0.36	17377	0.325	25666	0.432
Premnoideae	–	Premna vietnamensis Bo Li	MT473774	153298	0.38	84549	0.361	17395	0.324	25677	0.432
Premnoideae	–	Gmelina arborea Roxb. ex Sm.	MT473761	154369	0.38	85241	0.361	17804	0.322	25662	0.432
Premnoideae	–	Gmelina hainanensis Oliv.	MT473762	154018	0.38	85066	0.36	17654	0.322	25649	0.432
Premnoideae	–	Gmelina philippensis Cham.	MT473763	154408	0.38	85373	0.36	17785	0.322	25625	0.432
Prostantheroideae	Chloantheae	Chloanthes coccinea Bartl.	MT473744	152502	0.381	85872	0.361	15560	0.329	25535	0.429
Prostantheroideae	Chloantheae	Dasymalla teckiana (F.Muell.) B.J.Conn & Henwood	MT473754	152742	0.382	85891	0.363	20681	0.337	23085	0.439
Prostantheroideae	Chloantheae	Dicrastylis parvifolia F.Muell.	MT473755	153121	0.38	85070	0.36	17373	0.325	25339	0.433
Symphoremoideae	–	Congea tomentosa Roxb.	MT473752	154278	0.38	85493	0.361	17527	0.325	25629	0.432
Symphoremoideae	–	Sphenodesme mollis Craib	MT473780	154355	0.38	85416	0.361	17771	0.324	25584	0.433
Tectonoideae	–	Tectona grandis L. f.	MT473781	153953	0.379	85318	0.359	17741	0.322	25447	0.432
Viticoideae	–	Vitex glabrata R. Br.	MT473782	154532	0.382	85364	0.363	17838	0.327	25665	0.433
Viticoideae	–	Vitex negundo var. cannabifolia (Siebold & Zucc.) Hand.-Mazz.	MT473783	154395	0.383	85092	0.364	17921	0.327	25691	0.433
Viticoideae	–	Vitex quinata (Lour.) F.N. Williams	MT473784	154416	0.382	85445	0.363	17865	0.327	25553	0.433
Viticoideae	–	Vitex tripinnata (Lour.) Merr.	MT473785	154166	0.383	85190	0.364	17598	0.328	25689	0.433
Viticoideae	–	Vitex yunnanensis W.W. Sm.	MT473786	153354	0.384	84258	0.365	17776	0.33	25660	0.433
