# Supplementary material for: An updated tribal classification of Lamiaceae based on plastome phylogenomics
Source: BMC Biol. 2021 Jan 8;19:2. doi: 10.1186/s12915-020-00931-z (PMC7796571; doi:10.1186/s12915-020-00931-z)
Supplement: Supplementary file 3 — Additional file 3: Table S2. Excluded ambiguous sites for 79 genes of coding regions (dataset CRM). [file 12915_2020_931_MOESM3_ESM.xlsx]

## Sheet: 20191214 新增Maribidealba后删除模糊区
Gene region	Taxa	Sequence Length	Excluede sites by single gene	After Excluded Sequence Length
accD	190	2036	289-348, 598-625, 644-685, 861-869, 1108-1398, 1694-1717	1582
atpA	193	1531		1531
atpB	193	1510		1510
atpE	195	409		409
atpF	190	559		559
atpH	184	246		246
atpI	192	753		753
ccsA	181	1037		1037
cemA	188	714		714
clpP	186	592		592
infA	180	234		234
matK	193	1619	245-247, 386-397, 621-638, 832-842	1575
ndhA	190	1142	348-361, 493-506, 589-600	1102
ndhB	190	1551		1551
ndhC	188	363		363
ndhD	190	1535		1535
ndhE	190	303		303
ndhF	187	2309	1492-1524, 1662-1684	2253
ndhG	185	531		531
ndhH	189	1191		1191
ndhI	191	507		507
ndhJ	193	477		477
ndhK	188	698		698
petA	192	969	24-29	963
petB	190	651		651
petD	187	489		489
petG	183	114		114
petL	180	96		96
petN	182	90		90
psaA	194	2257		2257
psaB	193	2212		2212
psaC	191	246		246
psaI	186	112		112
psaJ	185	135		135
psbA	194	1067		1067
psbB	192	1528		1528
psbC	192	1446	1071-1097	1422
psbD	193	1062		1062
psbE	192	252		252
psbF	184	120		120
psbH	187	234		234
psbI	183	111		111
psbJ	186	123		123
psbK	183	192		192
psbL	187	117		117
psbM	184	105		105
psbN	183	132		132
psbT	182	99		99
psbZ	187	189		189
rbcL	201	1430		1430
rpl2	188	828		828
rpl14	194	369		369
rpl16	194	411	1-18	393
rpl20	190	399		399
rpl22	190	475	355-360	469
rpl23	186	283		283
rpl32	184	179	135-179	134
rpl33	193	219	70-84	204
rpl36	185	114		114
rpoA	187	1080	586-591, 719-751, 826-831, 854-865	1023
rpoB	195	3223		3223
rpoC1	186	2099	1740-1760	2078
rpoC2	190	4608	1567-1578, 1628-1633, 2845-2853, 3002-3013, 3225-3233, 3273-3308, 3340-3345, 3378-3383, 3650-3941	4223
rps2	193	741	234-236,716-727	726
rps3	193	720	142-153, 256-258, 283-288, 295-312, 694-699	675
rps4	196	615	123-131	606
rps7	195	472		472
rps8	192	420	235-240	414
rps11	193	503	60-122	440
rps12	190	372		372
rps14	195	304		304
rps15	191	279		279
rps16	190	277	42-47, 118-121	267
rps18	192	379	26-94	310
rps19	192	284		284
ycf1	156	6424	1081-1193, 1409-1417, 1855-1860, 1691-1966,1979-1990, 2034-2048, 2065-2073, 2303-2341, 2606-2611, 2644-2652, 3071-3092, 3309-3326, 3357-3368, 3585-3602, 3748-3756, 3939-3953, 4007-4016, 4083-4088,4576-4584, 4645-4653, 4792-4803, 4812-4817, 4863-4868, 5091-5099, 5301-5343, 5554-5562, 5985-6020, 6263-6268	5945
ycf2	175	7512	240-257, 1572-1586, 2307-2312, 2656-2676, 2799-2819, 3263-3268, 3820-3852, 3874-3882, 3889-3897, 3909-3914, 4087-4107, 4137-4151, 4184-4204, 4222-4233,4885-4890, 4929-4934, 5289-5291, 5462-5530, 5600-5617, 5716-5733, 6766-6774, 6876-6878, 6951-6995	7122
ycf3	191	510	355-357	507
ycf4	193	558		558
			,
