# Supplementary material for: An updated tribal classification of Lamiaceae based on plastome phylogenomics
Source: BMC Biol. 2021 Jan 8;19:2. doi: 10.1186/s12915-020-00931-z (PMC7796571; doi:10.1186/s12915-020-00931-z)
Supplement: Supplementary file 8 — Additional file 8: Table S3. List of taxa sampled with information related to taxonomy, GenBank accession numbers, references, and vouchers. Herbarium acronyms follow Index Herbariorum [227]. [file 12915_2020_931_MOESM8_ESM.xlsx]

## Sheet: Sheet1
	Species	Genbank Accession number	Reference	Reference Title
OUTGROUP
Mazaceae	Lancea hirsuta Bonati.	MG551489	Chi et al. 2018	Chi, X.; Wang, J.; Gao, Q.; Zhang, F.; Chen, S. 2018. The Complete Chloroplast Genomes of Two Lancea Species with Comparative Analysis. Molecules.23: 602.
Mazaceae	Lancea tibetica Hook. f. et Thoms	MF593117	Chi et al. 2018	Chi, X.; Wang, J.; Gao, Q.; Zhang, F.; Chen, S. 2018. The Complete Chloroplast Genomes of Two Lancea Species with Comparative Analysis. Molecules.23: 602.
Mazaceae	Mazus pumilus (Burm. f.) Steenis	MK381316	Xia et al. 2019	Xia, Z., J. Wen and Z. Gao. 2019. Does the Enigmatic Wightia Belong to Paulowniaceae (Lamiales)?. Front Plant Sci. 10: 528.
Orobanchaceae	Castilleja paramensis F. González & Pabón-Mora	KT959111	Fan et al. 2016	Fan, W., Zhu, A., Kozaczek, M. et al. 2016. Limited mitogenomic degradation in response to a parasitic lifestyle in Orobanchaceae. Sci Rep 6, 36285. https://doi.org/10.1038/srep36285
Orobanchaceae	Pedicularis ishidoyana Koidz. & Ohwi	KU170194	Cho et al. 2016	unpublished
Orobanchaceae	Lathraea squamaria L.	KM652488	Samigullin et al. 2016	Samigullin TH, Logacheva MD, Penin AA, Vallejo-Roman CM. Complete Plastid Genome of the Recent Holoparasite Lathraea squamaria Reveals Earliest Stages of Plastome Reduction in Orobanchaceae. PLoS One. 2016;11(3):e0150718. Published 2016 Mar 2. doi:10.1371/journal.pone.0150718
Orobanchaceae	Brandisia swinglei Merr.	MK381315	Xia et al. 2019	Xia, Z., J. Wen and Z. Gao. 2019. Does the Enigmatic Wightia Belong to Paulowniaceae (Lamiales)?. Front Plant Sci. 10: 528.
Orobanchaceae	Boulardia latisquama F.W. Schultz	HG514460	Wicke et al. 2013	Wicke, S., K. F. Muller, C. W. de Pamphilis, D. Quandt, N. J. Wickett, Y. Zhang, S. S. Renner, and G. M. Schneeweiss. 2013. Mechanisms of functional and physical genome reduction in photosynthetic and nonphotosynthetic parasitic plants of the broomrape family, Plant Cell, 25: 3711-3725.
Orobanchaceae	Cistanche deserticola Ma	KC128846	Li et al. 2013	Li, X., T. C. Zhang, Q. Qiao, Z. Ren, J. Zhao, T. Yonezawa, M. Hasegawa, M. J. Crabbe, J. Li, and Y. Zhong. 2013. Complete chloroplast genome sequence of holoparasite Cistanche deserticola (Orobanchaceae) reveals gene loss and horizontal gene transfer from its host Haloxylon ammodendron (Chenopodiaceae), PLoS One, 8: e58747.
Orobanchaceae	Buchnera americana L.	MF780871	Frailey et al. 2018	Frailey, D. C., S. R. Chaluvadi, J. N. Vaughn, C. G. Coatney, and J. L. Bennetzen. 2018. Gene loss and genome rearrangement in the plastids of five Hemiparasites in the family Orobanchaceae, BMC Plant Biol. 18: 30.
Orobanchaceae	Striga hermonthica (Delile) Benth.	MF780874	Frailey et al. 2018	Frailey, D. C., S. R. Chaluvadi, J. N. Vaughn, C. G. Coatney, and J. L. Bennetzen. 2018. Gene loss and genome rearrangement in the plastids of five Hemiparasites in the family Orobanchaceae, BMC Plant Biol. 18: 30.
Orobanchaceae	Schwalbea americana L.	HG738866	Wicke et al. 2013	Wicke, S., K. F. Muller, C. W. de Pamphilis, D. Quandt, N. J. Wickett, Y. Zhang, et al. 2013. Mechanisms of functional and physical genome reduction in photosynthetic and nonphotosynthetic parasitic plants of the broomrape family, Plant Cell, 25: 3711-3725.
Orobanchaceae	Lindenbergia philippensis (Cham. & Schltdl.) Benth.	HG530133	Wicke et al. 2013	Wicke, S., K. F. Muller, C. W. de Pamphilis, D. Quandt, N. J. Wickett, Y. Zhang, et al. 2013. Mechanisms of functional and physical genome reduction in photosynthetic and nonphotosynthetic parasitic plants of the broomrape family, Plant Cell, 25: 3711-3725.
Orobanchaceae	Triaenophora shennongjiaensis X.D. Li, Y.Y. Zan & J.Q. Li	MH071405	Xia and Wen 2018	Xia, Zhi, and Jun Wen. 2018. The complete chloroplast genome of the endangered species Triaenophora shennongjiaensis (Orobanchaceae sl), Mitochondrial DNA Part B, 3: 506-507.
Orobanchaceae	Rehmannia chingii H.L. Li	KX426347	Zeng et al. 2016	Zeng, S. Y., J. H. Zhao, K. Han, and Z. L. Liu. 2016. Complete chloroplast genome sequences of Rehmannia chingii, an endemic and endangered herb, Conservation Genetics Resources, 8: 407-09.
Orobanchaceae	Rehmannia solanifolia P.C. Tsoong & T.L. Chin	KX636159	Zeng et al. 2017	Zeng, S., T. Zhou, K. Han, Y. Yang, J. Zhao, and Z. L. Liu. 2017. The Complete Chloroplast Genome Sequences of Six Rehmannia Species, Genes (Basel), 8.
Paulowniaceae	Paulownia coreana Uyeki	NC031435	Yi and Kim 2016	Yi, D. K., and K. J. Kim. 2016. Two complete chloroplast genome sequences of genus Paulownia (Paulowniaceae): Paulownia coreana and P. tomentosa, Mitochondrial DNA Part B-Resources, 1: 627-29.
Paulowniaceae	Paulownia tomentosa (Thunb.) Steud.	NC031436	Yi and Kim 2016	Yi, D. K., and K. J. Kim. 2016. Two complete chloroplast genome sequences of genus Paulownia (Paulowniaceae): Paulownia coreana and P. tomentosa, Mitochondrial DNA Part B-Resources, 1: 627-29.
Phrymaceae	Erythranthe lutea (L.) G.L.Nesom	KU705476	Vallejo‐Marín et al. 2016	Vallejo-Marin, M., A. M. Cooley, M. Y. Lee, M. Folmer, M. R. McKain, and J. R. Puzey. 2016. Strongly asymmetric hybridization barriers shape the origin of a new polyploid species and its hybrid ancestor, Am J Bot, 103: 1272-88.
Phrymaceae	Phryma leptostachya subsp. asiatica (H. Hara) Kitam.	MK381317	Xia et al. 2019	Xia, Z., J. Wen and Z. Gao (2019). "Does the Enigmatic Wightia Belong to Paulowniaceae (Lamiales)?" Front Plant Sci 10: 528.
Phrymaceae	Mimulus sp.	MT473772	this study
Wightiaceae	Wrightia tomentosa Roem. & Schult.	MK381318	Xia et al. 2019	Xia, Z., J. Wen and Z. Gao (2019). "Does the Enigmatic Wightia Belong to Paulowniaceae (Lamiales)?" Front Plant Sci 10: 528.
Lamiaceae
Prostantheroideae
Tribe Chloantheae	Chloanthes coccinea Bartl.	MT473744	this study
	Dasymalla teckiana (F.Muell.) B.J.Conn & Henwood	MT473754	this study
	Dicrastylis parvifolia F.Muell.	MT473755	this study
Tribe Westringieae	Prostanthera lasianthos Labill.	SRR6940037	Sequencing of plant species from the Lamiales	Michigan State University
	Westringia fruticosa (Willd.) Druce	SRR6940071	Sequencing of plant species from the Lamiales	Michigan State University
Callicarpioideae	Callicarpa americana L. 1	NA	this study
	Callicarpa americana L. 2	SRR6940059	Sequencing of plant species from the Lamiales	Michigan State University
	Callicarpa arborea Roxb.	MT473738	this study
	Callicarpa macrophylla Vahl	MT473740	this study
	Callicarpa peichieniana Chun & S.L. Chen ex H. Ma & W.B. Yu	MT473741	this study
	Callicarpa brevipes (Benth.) Hance	MT473739	this study
Symphoremoideae	Congea tomentosa Roxb.	MT473752	this study
	Congea chinensis Moldenke	NA	Li et al. 2019	Li, H. T., T. S. Yi, L. M. Gao, P. F. Ma, T. Zhang, J. B. Yang, et al. 2019. Origin of angiosperms and the puzzle of the Jurassic gap, Nat Plants, 5: 461-70.
	Sphenodesme mollis Craib	MT473780	this study
Viticoideae	Vitex quinata (Lour.) F.N. Williams	MT473784	this study
	Vitex glabrata R. Br.	MT473782	this study
	Vitex negundo var. cannabifolia (Siebold & Zucc.) Hand.-Mazz.	MT473783	this study
	Vitex yunnanensis W.W. Sm.	MT473786	this study
	Vitex tripinnata (Lour.) Merr.	MT473785	this study
	Vitex agnus-castus L.	SRR6940069	Sequencing of plant species from the Lamiales	Michigan State University
Nepetoideae
Tribe Elsholtzieae	Elsholtzia rugulosa Hemsl.	MT473758	this study
Tribe Elsholtzieae	Elsholtzia splendens Nakai ex F. Maekawa	SRR9179191	Analysis on Trnscriptome of Copper Tolerance and Complete Chloroplast Genome Sequence of Elsholtzia splendens	sulong
Tribe Elsholtzieae	Elsholtzia densa Benth.	MT473757	this study
Tribe Elsholtzieae	Elsholtzia sp.	SRR7121772	High-depth whole genome sequencing of 760 vascular plants with specimens and images available Raw sequence reads	BGI
Tribe Elsholtzieae	Collinsonia canadensis L.	SRR6940057	Sequencing of plant species from the Lamiales	Michigan State University
Tribe Elsholtzieae	Perilla citriodora Nakai	NC_030755	Bae et al. 2015	Bae, Seon-Hwa, In-Seon Jeong, Ye-Ji Lee, Myoung-Hee Lee, Jeong-Hee Lee, et al. 2015. Comparative analysis of chloroplast genomes and 45S nuclear ribosomal DNAs within 9 perilla species. In 2015 한국육종학회 차세대 BG21 사업단 GSP 사업단 공동심포지엄, 248-248.
Tribe Elsholtzieae	Perilla frutescens (L.) Britton	NC_030756	Bae et al. 2015	Bae, Seon-Hwa, In-Seon Jeong, Ye-Ji Lee, Myoung-Hee Lee, Jeong-Hee Lee, et al. 2015. Comparative analysis of chloroplast genomes and 45S nuclear ribosomal DNAs within 9 perilla species. In 2015 한국육종학회 차세대 BG21 사업단 GSP 사업단 공동심포지엄, 248-248.
Tribe Elsholtzieae	Perilla setoyensis G. Honda	NC_030757	Bae et al. 2015	Bae, Seon-Hwa, In-Seon Jeong, Ye-Ji Lee, Myoung-Hee Lee, Jeong-Hee Lee, et al. 2015. Comparative analysis of chloroplast genomes and 45S nuclear ribosomal DNAs within 9 perilla species. In 2015 한국육종학회 차세대 BG21 사업단 GSP 사업단 공동심포지엄, 248-248.
Tribe Ocimeae
Subtr. Siphocranioninae	Siphocranion macranthum (Hook. f.) C.Y. Wu	MT473778	this study
Subtr. Siphocranioninae	Siphocranion flavidum Y.P. Chen & C.l. Xiang	MT473779	this study
Subtr. Lavandulinae	Lavandula angustifolia Mill.	KY404093	Li, 2018	unpublished
Subtr. Lavandulinae	Lavandula angustifolia x L. latifolia	SRR5757722	GENOPARFUM EPGV	INRA_EPGV (US1279)
Subtr. Hanceolinae	Hanceola exserta Y.Z.Sun ex C.Y.Wu	MT473765	this study
Subtr. Hyptidinae	Mesosphaerum suaveolens (L.) Kuntze	SRR6940078	Sequencing of plant species from the Lamiales	Michigan State University
Subtr. Isodoninae	Isodon amethystoides (Benth.) H. Hara 1	MT473767	this study
Subtr. Isodoninae	Isodon amethystoides (Benth.) H. Hara 2	SRR6043765	Isodon amethystoides(Benth)Cy Wu et Hsuan Raw sequence reads	Huaibei Normal University
Subtr. Isodoninae	Isodon lophanthoides (Buch.-Ham. ex D. Don) H. Hara	MT473768	this study
Subtr. Isodoninae	Isodon ternifolius (D. Don) Kudô	MT473769	this study
Subtr. Ociminae	Ocimum basilicum L.	NC_035143	Rabah et al. 2017	Rabah, S. O., C. Lee, N. H. Hajrah, R. M. Makki, H. F. Alharby, A. M. Alhebshi, et al. 2017. Plastome Sequencing of Ten Nonmodel Crop Species Uncovers a Large Insertion of Mitochondrial DNA in Cashew, Plant Genome, 10.
Subtr. Ociminae	Ocimum tenuiflorum Burm. f.	MH883642	Natarajan et al. 2019	unpublished
Subtr. Plectranthinae	Coleus amboinicus Lour.	SRR7842030	Plectranthus amboinicus Transcriptome or Gene expression	Universiti Malaysia Pahang
Subtr. Plectranthinae	Coleus barbatus (Andrews) Benth. ex G.Don	SRR6940064	Sequencing of plant species from the Lamiales	Michigan State University
Subtr. Plectranthinae	Coleus scutellarioides (L.) Benth. 1	ERR2040566	1000 Plant (1KP) Transcriptomes: The Remaining Data	Department of Biological Sciences
Subtr. Plectranthinae	Coleus scutellarioides (L.) Benth. 2	SRR7896533	Plectranthus aromaticus Transcriptome or Gene expression	Universiti Malaysia Pahang
Subtr. Plectranthinae	Coleus xanthanthus C.Y. Wu & Y.C. Huang	MT473748	this study
Tribe Mentheae
Subtr. Melissinae	Melissa officinalis L.	SRR6940050	Sequencing of plant species from the Lamiales	Universiti Malaysia Pahang
Subtr. Salviinae	Salvia digitaloides Diels	MN520016	Zhao et al. 2020	Zhao, F., B. T. Drew, Y. P. Chen, G. X. Hu, B. Li, C. L. Xiang. 2020. The chloroplast genome of Salvia species: genomic characterization and phylogenetic analysis. Int. J. Plant Sci. 2020;181:812-830.
Subtr. Salviinae	Salvia hispanica L.	MN520017	Zhao et al. 2020	Zhao, F., B. T. Drew, Y. P. Chen, G. X. Hu, B. Li, C. L. Xiang. 2020. The chloroplast genome of Salvia species: genomic characterization and phylogenetic analysis. Int. J. Plant Sci. 2020;181:812-830.
Subtr. Salviinae	Salvia meiliensis S.W. Su	MN520018	Zhao et al. 2020	Zhao, F., B. T. Drew, Y. P. Chen, G. X. Hu, B. Li, C. L. Xiang. 2020. The chloroplast genome of Salvia species: genomic characterization and phylogenetic analysis. Int. J. Plant Sci. 2020;181:812-830.
Subtr. Salviinae	Salvia miltiorrhiza Bunge	HF586694	Chen et al. 2014	Chen, H. M., J. H. Zhang, G. Yuan, and C. Liu. 2014. Complex Interplay among DNA Modification, Noncoding RNA Expression and Protein-Coding RNA Expression in Salvia miltiorrhiza Chloroplast Genome, PLoS One, 9.
Subtr. Salviinae	Salvia petrophila G. X. Hu, E. D. Liu & Yan Liu	MN520022	Zhao et al. 2020	Zhao, F., B. T. Drew, Y. P. Chen, G. X. Hu, B. Li, C. L. Xiang. 2020. The chloroplast genome of Salvia species: genomic characterization and phylogenetic analysis. Int. J. Plant Sci. 2020;181:812-830.
Subtr. Salviinae	Salvia rosmarinus Spenn.	NC_027259	Chen et al. 2015	unpublished
Subtr. Salviinae	Salvia nilotica Juss. ex Jacq.	MN520020	Zhao et al. 2020	Zhao, F., B. T. Drew, Y. P. Chen, G. X. Hu, B. Li, C. L. Xiang. 2020. The chloroplast genome of Salvia species: genomic characterization and phylogenetic analysis. Int. J. Plant Sci. 2020;181:812-830.
Subtr. Salviinae	Salvia merjamie Forssk.	MN520019	Zhao et al. 2020	Zhao, F., B. T. Drew, Y. P. Chen, G. X. Hu, B. Li, C. L. Xiang. 2020. The chloroplast genome of Salvia species: genomic characterization and phylogenetic analysis. Int. J. Plant Sci. 2020;181:812-830.
Subtr. Salviinae	Salvia yangii B.T. Drew	MN520025	Zhao et al. 2020	Zhao, F., B. T. Drew, Y. P. Chen, G. X. Hu, B. Li, C. L. Xiang. 2020. The chloroplast genome of Salvia species: genomic characterization and phylogenetic analysis. Int. J. Plant Sci. 2020;181:812-830.
Subtr. Salviinae	Salvia splendens Sellow ex Wied-Neuw.	MN520024	Zhao et al. 2020	Zhao, F., B. T. Drew, Y. P. Chen, G. X. Hu, B. Li, C. L. Xiang. 2020. The chloroplast genome of Salvia species: genomic characterization and phylogenetic analysis. Int. J. Plant Sci. 2020;181:812-830.
Subtr. Salviinae	Salvia bulleyana Diels	MH603954	Liang et al. 2019	Liang, C. L., L. Wang, J. Lei, B. Z. Duan, W. S. Ma, S. M. Xiao, et al. 2019. A Comparative Analysis of the Chloroplast Genomes of Four Salvia Medicinal Plants, Engineering, 5: 907-15.
Subtr. Salviinae	Salvia officinalis L.	NC_038165	Schmiderer and Novak, 2018	unpublished
Subtr. Salviinae	Salvia przewalskii Maxim.	MH603953	Liang et al. 2019	Liang, C. L., L. Wang, J. Lei, B. Z. Duan, W. S. Ma, S. M. Xiao, et al. 2019. A Comparative Analysis of the Chloroplast Genomes of Four Salvia Medicinal Plants, Engineering, 5: 907-15.
Subtr. Salviinae	Salvia chanryoenica Nakai	NC_040121	Ha et al. 2018	Ha, Young. Ho, Kyoung. Su Choi, and K.yung Choi. 2018. Characterization of complete chloroplast genome of endemic species of Korea Peninsular, Salvia chanryoenica (Lamiaceae), Mitochondrial DNA Part B, 3: 992-93.
Subtr. Salviinae	Salvia yunnanensis C.H. Wright	MN520026	Zhao et al. 2020	Zhao, F., B. T. Drew, Y. P. Chen, G. X. Hu, B. Li, C. L. Xiang. 2020. The chloroplast genome of Salvia species: genomic characterization and phylogenetic analysis. Int. J. Plant Sci. acceptedSalvia species: genomic characterization and phylogenetic analysis. Int. J. Plant Sci.
Subtr. Salviinae	Salvia sp.	SRR7121980	High-depth whole genome sequencing of 760 vascular plants with specimens and images available Raw sequence reads	BGI
Subtr. Prunellinae	Prunella vulgaris L.	NC_039654	Han and Zheng 2018	Han, Y. W., and T. Y. Zheng. 2018. The complete chloroplast genome of the common self-heal, Prunella vulgaris (Lamiaceae), Mitochondrial DNA Part B-Resources, 3: 125-26.
Subtr. Lycopinae	Lycopus americanus Muhl. ex W.P.C. Barton	SRR6940047	Sequencing of plant species from the Lamiales	Michigan State University
Subtr. Nepetinae	Nepeta mussinii Spreng.	SRR6940045	Sequencing of plant species from the Lamiales	Michigan State University
Subtr. Nepetinae	Nepeta cataria L.	SRR6940044	Sequencing of plant species from the Lamiales	Michigan State University
Subtr. Nepetinae	Nepeta racemosa Lam.	SRR5346166	Transcriptome sequencing of three Nepeta species	Michigan State University
Subtr. Nepetinae	Dracocephalum palmatum Stephan ex Willd.	NC_031874	Kabilov et al. 2015	unpublished
Subtr. Nepetinae	Dracocephalum taliense Forrest	MT473756	this study
Subtr. Nepetinae	Dracocephalum tanguticum Maxim.	SRR2915400	Dracocephalum tanguticum 2015	Tibet Agricultural and Animal Husbandry College
Subtr. Nepetinae	Hyssopus officinalis L.	SRR6940073	Sequencing of plant species from the Lamiales	Michigan State University
Subtr. Nepetinae	Agastache foeniculum (Pursh) Kuntze	SRR6940063	Sequencing of plant species from the Lamiales	Michigan State University
Subtr. Nepetinae	Agastache rugosa (Fisch. & C.A. Mey.) Kuntze	ERR2040561	1000 Plant (1KP) Transcriptomes: The Remaining Data	Department of Biological Sciences
Subtr. Nepetinae	Glechoma hederacea L.	SRR6940077	Sequencing of plant species from the Lamiales	Michigan State University
Subtr. Nepetinae	Meehania fargesii var. fargesii (H. Lév.) C.Y. Wu	NA	Li et al. 2019	Li, H. T., T. S. Yi, L. M. Gao, P. F. Ma, T. Zhang, J. B. Yang, et al. 2019. Origin of angiosperms and the puzzle of the Jurassic gap, Nat Plants, 5: 461-70.
Subtr. Nepetinae	Meehania fargesii var. radicans (Vaniot) C.Y. Wu	SRR8298319	Natural selection and repeated patterns of molecular evolution following allopatric divergence	North Carolina State University
Subtr. Thyminae	Origanum majorana L.	SRR6940086	Sequencing of plant species from the Lamiales	Michigan State University
Subtr. Thyminae	Origanum vulgare subsp. vulgare L.	JX880022	Lucas et al. 2013	Lukas, B., and J. Novak. 2013. The complete chloroplast genome of Origanum vulgare L. (Lamiaceae), Gene, 528: 163-9.
Subtr. Thyminae	Thymus vulgaris L.	SRR6940067	Sequencing of plant species from the Lamiales	Michigan State University
Subtr. Menthinaee	Mentha longifolia (L.) L.	NC_032054	Vining et al. 2017	Vining, K. J., S. R. Johnson, A. Ahkami, I. Lange, A. N. Parrish, S. C. Trapp, et al. 2017. Draft Genome Sequence of Mentha longifolia and Development of Resources for Mint Cultivar Improvement, Mol Plant, 10: 323-39.
Subtr. Menthinaee	Mentha piperita L.	SRR6940051	Sequencing of plant species from the Lamiales	Michigan State University
Subtr. Menthinaee	Mentha canadensis L.	MN047448	Li 2019	unpublished
Subtr. Menthinaee	Mentha spicata L.	NC_037247	Wang et al. 2017	Vining, K. J., S. R. Johnson, A. Ahkami, I. Lange, A. N. Parrish, S. C. Trapp, et al. 2017. Draft Genome Sequence of Mentha longifolia and Development of Resources for Mint Cultivar Improvement, Mol Plant, 10: 323-39.
Subtr. Clinopodiinae	Clinopodium abyssinicum (Benth.) Kuntze	MT473747	this study
Subtr. Clinopodiinae	Monarda didyma L.	SRR6940053	Sequencing of plant species from the Lamiales	Michigan State University
Subtr. Clinopodiinae	Dicerandra linearifolia var. robustior Huck	SRR8432301	Dicerandra linearifolia var. robustior Raw sequence reads	University of Florida
Subtr. Clinopodiinae	Pycnanthemum tenuifolium Schrad.	NA	Li et al. 2019	Li, H. T., T. S. Yi, L. M. Gao, P. F. Ma, T. Zhang, J. B. Yang, et al. 2019. Origin of angiosperms and the puzzle of the Jurassic gap, Nat Plants, 5: 461-70.
Subtr. Clinopodiinae	Poliomintha bustamanta B.L. Turner	NA	Li et al. 2019	Li, H. T., T. S. Yi, L. M. Gao, P. F. Ma, T. Zhang, J. B. Yang, et al. 2019. Origin of angiosperms and the puzzle of the Jurassic gap, Nat Plants, 5: 461-70.
Tectonoideae	Tectona grandis L. f. 1	HF567870	Volkaert, 2015	unpublished
	Tectona grandis L. f. 2	MT473781	this study
Premnoideae	Premna microphylla Turcz.	NC_026291	Yang and Kong, 2016	Yang, J., and W. Kong. 2016. The complete chloroplast genome sequence of Premna microphylla Turcz, Mitochondrial DNA A DNA Mapp Seq Anal, 27: 4164-65.
	Premna szemaoensis C. Pei	MT473775	this study
	Premna vietnamensis Bo Li	MT473774	this study
	Gmelina hainanensis Oliv.	MT473762	this study
	Gmelina arborea Roxb. ex Sm.	MT473761	this study
	Gmelina philippines Cham.	MT473763	this study
	Cornutia pyramidata L.	SRR6940054	Sequencing of plant species from the Lamiales	Michigan State University
Ajugoideae	Ajuga reptans L.	NC_023102	Zhu et al. 2016	Zhu, Andan, Wenhu Guo, S. Gupta, W.S Fan, and J. P. Mower. 2016. Evolutionary dynamics of the plastid inverted repeat: the effects of expansion, contraction, and loss on substitution rates, New Phytol, 209: 1747-56.
	Ajuga pygmaea A. Gray	DRR172063	Transcriptomes of endangered plants in oceanic Islands (Ajuga)	TOHOKUGL
	Ajuga boninsimae Maxim.	DRR172071	Transcriptomes of endangered plants in oceanic Islands (Ajuga)	TOHOKUGL
	Ajuga shikotanensis Miyabe & Tatew.	DRR172065	Transcriptomes of endangered plants in oceanic Islands (Ajuga)	TOHOKUGL
	Caryopteris mongholica Bunge	NC_035729	Liu et al. 2017	Liu, Luxian, Chuying Zhang, Yuewen Wang, Meifang Dong, Fude Shang, and Pan Li. 2017. The complete chloroplast genome of Caryopteris mongholica and phylogenetic implications in Lamiaceae, Conservation Genetics Resources.
	Caryopteris incana (Thunb. ex Houtt.) Miq.	MN928534	Zhao et al. 2020	Zhao, Fei, and Hua Peng. 2020. The complete chloroplast genome of Caryopteris incana (Lamiaceae) and phylogenetic analysis, Mitochondrial DNA Part B, 5: 1399-400.
	Caryopteris forrestii Diels	MT473742	this study
	Pseudocaryopteris paniculata (C.B. Clarke) P.D. Cantino	SRR7121964	High-depth whole genome sequencing of 760 vascular plants with specimens and images available Raw sequence reads	BGI
	Schnabelia oligophylla Hand.-Mazz.	MT473777	this study
	Clerodendrum japonicum (Thunb.) Sweet	MT473745	this study
	Clerodendrum trichotomum Thunb.	MT473746	this study
	Clerodendrum bungei Steud.	SRR6940058	Sequencing of plant species from the Lamiales	Michigan State University
	Clerodendrum speciosum Drapiez	SRR7121489	High-depth whole genome sequencing of 760 vascular plants with specimens and images available Raw sequence reads	BGI
	Clerodendrum longilimbum C. Pei	NA	Li et al. 2019	Li, H. T., T. S. Yi, L. M. Gao, P. F. Ma, T. Zhang, J. B. Yang, et al. 2019. Origin of angiosperms and the puzzle of the Jurassic gap, Nat Plants, 5: 461-70.
	Volkameria inermis L.	SRR8203785	RNA-Seq analysis of Volkameria inermis L. roots in response to salt stress	South China Botanical Garden, the Chinese Academy of Sciences
	Rotheca serrata (L.) Steane & Mabb.	MT473776	this study
	Rotheca myricoides (Hochst.) Steane & Mabb.	SRR6940043	Sequencing of plant species from the Lamiales	Michigan State University
	Teucrium canadense L.	SRR6940068	Sequencing of plant species from the Lamiales	Michigan State University
	Teucrium mascatense Boiss.	MH325132	Khan et al. 2019	Khan, A., S. Asaf, A. L. Khan, A. Khan, A. Al-Harrasi, O. Al-Sudairy, et al. 2019. Complete chloroplast genomes of medicinally important Teucrium species and comparative analyses with related species from Lamiaceae, PeerJ, 7: e7260.
	Teucrium chamaedrys L.	NA	Li et al. 2019	Li, H. T., T. S. Yi, L. M. Gao, P. F. Ma, T. Zhang, J. B. Yang, et al. 2019. Origin of angiosperms and the puzzle of the Jurassic gap, Nat Plants, 5: 461-70.
	Oxera neriifolia (Montrouz.) Beauvis.	NA	Li et al. 2019	Li, H. T., T. S. Yi, L. M. Gao, P. F. Ma, T. Zhang, J. B. Yang, et al. 2019. Origin of angiosperms and the puzzle of the Jurassic gap, Nat Plants, 5: 461-70.
	Oxera pulchella Labill.	NA	Li et al. 2019	Li, H. T., T. S. Yi, L. M. Gao, P. F. Ma, T. Zhang, J. B. Yang, et al. 2019. Origin of angiosperms and the puzzle of the Jurassic gap, Nat Plants, 5: 461-70.
Peronematoideae	Garrettia siamensis H.R. Fletcher	MT473760	this study
	Petraeovitex bambusetorum King & Gamble	SRR6940081	Sequencing of plant species from the Lamiales	Michigan State University
	Hymenopyramis cana Craib	MT473766	this study
Scutellarioideae	Scutellaria insignis Nakai	NC_028533	Son and Park 2015	unpublished
	Scutellaria baicalensis Georgi	MF521633	Jiang et al. 2017	Jiang, D., Z. Y. Zhao, T. Zhang, W. H. Zhong, C. S. Liu, Q. J. Yuan, et al. 2017. The Chloroplast Genome Sequence of Scutellaria baicalensis Provides Insight into Intraspecific and Interspecific Chloroplast Genome Diversity in Scutellaria, Genes, 8: 227-40.
	Scutellaria lateriflora L.	NC_034693	Zhang and Handy 2017	unpublished
	Scutellaria amoena var. amoena C.H. Wright	MN128386	Zhao et al. 2020	Zhao, F., B. Li, B. T. Drew, Y. P. Chen, Q. Wang, W. B. Yu, et al. 2020. Leveraging plastomes of comparative analysis and phylogenomic inference within Scutellarioideae (Lamiaceae). PLOS ONE.15, e0232602.
	Scutellaria mollifolia C.Y. Wu & H.W. Li	MN128384	Zhao et al. 2020	Zhao, F., B. Li, B. T. Drew, Y. P. Chen, Q. Wang, W. B. Yu, et al. 2020. Leveraging plastomes of comparative analysis and phylogenomic inference within Scutellarioideae (Lamiaceae). PLOS ONE.15, e0232602.
	Scutellaria quadrilobulata Y.Z. Sun	MN128381	Zhao et al. 2020	Zhao, F., B. Li, B. T. Drew, Y. P. Chen, Q. Wang, W. B. Yu, et al. 2020. Leveraging plastomes of comparative analysis and phylogenomic inference within Scutellarioideae (Lamiaceae). PLOS ONE.15, e0232602.
	Scutellaria calcarata C.Y. Wu & H.W. Li	MN128385	Zhao et al. 2020	Zhao, F., B. Li, B. T. Drew, Y. P. Chen, Q. Wang, W. B. Yu, et al. 2020. Leveraging plastomes of comparative analysis and phylogenomic inference within Scutellarioideae (Lamiaceae). PLOS ONE.15, e0232602.
	Scutellaria orthocalyx Hand.-Mazz.	MN128383	Zhao et al. 2020	Zhao, F., B. Li, B. T. Drew, Y. P. Chen, Q. Wang, W. B. Yu, et al. 2020. Leveraging plastomes of comparative analysis and phylogenomic inference within Scutellarioideae (Lamiaceae). PLOS ONE.15, e0232602.
	Scutellaria kingiana Prain	MN128388	Zhao et al. 2020	Zhao, F., B. Li, B. T. Drew, Y. P. Chen, Q. Wang, W. B. Yu, et al. 2020. Leveraging plastomes of comparative analysis and phylogenomic inference within Scutellarioideae (Lamiaceae). PLOS ONE.15, e0232602.
	Scutellaria przewalskii Juz.	MN128382	Zhao et al. 2020	Zhao, F., B. Li, B. T. Drew, Y. P. Chen, Q. Wang, W. B. Yu, et al. 2020. Leveraging plastomes of comparative analysis and phylogenomic inference within Scutellarioideae (Lamiaceae). PLOS ONE.15, e0232602.
	Scutellaria altaica Fisch. ex Sweet	MN128382	Zhao et al. 2020	Zhao, F., B. Li, B. T. Drew, Y. P. Chen, Q. Wang, W. B. Yu, et al. 2020. Leveraging plastomes of comparative analysis and phylogenomic inference within Scutellarioideae (Lamiaceae). PLOS ONE.15, e0232602.
	Scutellaria shweliensis W.W. Sm.	SRR7121984	High-depth whole genome sequencing of 760 vascular plants with specimens and images available Raw sequence reads	BGI
	Scutellaria montana Chapm.	NA	Li et al. 2019	Li, H. T., T. S. Yi, L. M. Gao, P. F. Ma, T. Zhang, J. B. Yang, et al. 2019. Origin of angiosperms and the puzzle of the Jurassic gap, Nat Plants, 5: 461-70.
	Holmskioldia sanguinea Retz.	MN128389	Zhao et al. 2020	Zhao, F., B. Li, B. T. Drew, Y. P. Chen, Q. Wang, W. B. Yu, et al. 2020. Leveraging plastomes of comparative analysis and phylogenomic inference within Scutellarioideae (Lamiaceae). PLOS ONE.15, e0232602.
	Wenchengia alternifolia C.Y. Wu & S. Chow 1	MN128379	Zhao et al. 2020	Zhao, F., B. Li, B. T. Drew, Y. P. Chen, Q. Wang, W. B. Yu, et al. 2020. Leveraging plastomes of comparative analysis and phylogenomic inference within Scutellarioideae (Lamiaceae). PLOS ONE.15, e0232602.
	Wenchengia alternifolia C.Y. Wu & S. Chow 2	MN128378	Zhao et al. 2020	Zhao, F., B. Li, B. T. Drew, Y. P. Chen, Q. Wang, W. B. Yu, et al. 2020. Leveraging plastomes of comparative analysis and phylogenomic inference within Scutellarioideae (Lamiaceae). PLOS ONE.15, e0232602.
	Tinnea aethiopica Kotschy ex Hook. f.	MN128380	Zhao et al. 2020	Zhao, F., B. Li, B. T. Drew, Y. P. Chen, Q. Wang, W. B. Yu, et al. 2020. Leveraging plastomes of comparative analysis and phylogenomic inference within Scutellarioideae (Lamiaceae). PLOS ONE.15, e0232602.
Cymarioideae	Cymaria dichotoma Benth.	MT473753	this study
Lamioideae
Tribe Pogostemoneae	Microtoena delavayi Prain	NA	Li et al. 2019	Li, H. T., T. S. Yi, L. M. Gao, P. F. Ma, T. Zhang, J. B. Yang, et al. 2019. Origin of angiosperms and the puzzle of the Jurassic gap, Nat Plants, 5: 461-70.
Tribe Pogostemoneae	Pogostemon cablin (Blanco) Benth.	KX230834	He et al. 2016	He, Yang, Hongtao Xiao, Cao Deng, Liang Xiong, Jian Yang, and Cheng Peng. 2016. The Complete Chloroplast Genome Sequences of the Medicinal Plant Pogostemon cablin, International journal of molecular sciences, 17: 820.
Tribe Pogostemoneae	Pogostemon stellatus (Lour.) Kuntze	KP718620	Yi and Kim 2016	Yi, D. K., and K. J. Kim. 2016. The complete chloroplast genome sequences of Pogostemon stellatus and Pogostemon yatabeanus (Lamiaceae), Mitochondrial DNA Part B-Resources, 1: 571-73.
Tribe Pogostemoneae	Pogostemon yatabeanus (Makino) Press	KP718618	Yi and Kim 2016	Yi, D. K., and K. J. Kim. 2016. The complete chloroplast genome sequences of Pogostemon stellatus and Pogostemon yatabeanus (Lamiaceae), Mitochondrial DNA Part B-Resources, 1: 571-73.
Tribe Pogostemoneae	Anisomeles indica (L.) Kuntze	MN115836	Yao et al. 2019	Yao, Gang, Jiuxiang Huang, and Yuling Li. 2019. Complete plastid genome sequence of a medical herb, Anisomeles indica (L.) Kuntze (Lamiaceae), Mitochondrial DNA Part B, 4: 2782-83.
Tribe Gomphostemmateae	Gomphostemma lucidum Wall. ex Benth.	MT473764	this study
Tribe Gomphostemmateae	Chelonopsis souliei (Bonati) Merr.	MT473743	this study
Tribe Synandreae	Macbridea alba Chapm.	MT473771	this study
Tribe Stachydeae	Haplostachys haplostachya H. St. John	NC_029819	Welch et al. 2016	Welch, A. J., K. Collins, A. Ratan, D. I. Drautz-Moses, S. C. Schuster, and C. Lindqvist. 2016. The quest to resolve recent radiations: Plastid phylogenomics of extinct and endangered Hawaiian endemic mints (Lamiaceae), Mol Phylogenet Evol, 99: 16-33.
Tribe Stachydeae	Phyllostegia velutina (Sherff) H. St. John	KU724134	Welch et al. 2016	Welch, A. J., K. Collins, A. Ratan, D. I. Drautz-Moses, S. C. Schuster, and C. Lindqvist. 2016. The quest to resolve recent radiations: Plastid phylogenomics of extinct and endangered Hawaiian endemic mints (Lamiaceae), Mol Phylogenet Evol, 99: 16-33.
Tribe Stachydeae	Stachys sylvatica L.	KU724140	Welch et al. 2016	Welch, A. J., K. Collins, A. Ratan, D. I. Drautz-Moses, S. C. Schuster, and C. Lindqvist. 2016. The quest to resolve recent radiations: Plastid phylogenomics of extinct and endangered Hawaiian endemic mints (Lamiaceae), Mol Phylogenet Evol, 99: 16-33.
Tribe Stachydeae	Stenogyne bifida Hillebr.	KU724132	Welch et al. 2016	Welch, A. J., K. Collins, A. Ratan, D. I. Drautz-Moses, S. C. Schuster, and C. Lindqvist. 2016. The quest to resolve recent radiations: Plastid phylogenomics of extinct and endangered Hawaiian endemic mints (Lamiaceae), Mol Phylogenet Evol, 99: 16-33.
Tribe Stachydeae	Stenogyne sessilis Benth.	SRR3170743	Chloroplast genome sequencing of endemic Hawaiian mints and Stachys relatives (Lamiaceae)	University at Buffalo
Tribe Stachydeae	Stenogyne haliakalae Wawra	KU724130	Welch et al. 2016	Welch, A. J., K. Collins, A. Ratan, D. I. Drautz-Moses, S. C. Schuster, and C. Lindqvist. 2016. The quest to resolve recent radiations: Plastid phylogenomics of extinct and endangered Hawaiian endemic mints (Lamiaceae), Mol Phylogenet Evol, 99: 16-33.
Tribe Stachydeae	Stenogyne kanehoana O. Deg. & Sherff	KU724136	Welch et al. 2016	Welch, A. J., K. Collins, A. Ratan, D. I. Drautz-Moses, S. C. Schuster, and C. Lindqvist. 2016. The quest to resolve recent radiations: Plastid phylogenomics of extinct and endangered Hawaiian endemic mints (Lamiaceae), Mol Phylogenet Evol, 99: 16-33.
Tribe Paraphlomideae	Paraphlomis javanica (Blume) Prain	MT473773	this study
Tribe Phlomideae	Phlomis fruticosa L.	SRR6940032	Sequencing of plant species from the Lamiales	Michigan State University
Tribe Phlomideae	Phlomis purpurea L.	SRR1924025	Phlomis purpurea Transcriptome or Gene expression	Lisbon University, Science Faculty
Tribe Phlomideae	Phlomoides betonicoides (Diels) Kamelin & Makhm.	MN617020	Zhao et al. 2019	Zhao, Yue, Turginov Orzimat Turdimatovich, and Chun-Lei Xiang. 2020. The complete chloroplast genome of Phlomoides betonicoides (Lamiaceae), a traditional Tibetan medicinal herb, Mitochondrial DNA Part B, 5: 75-76.
Tribe Leonureae	Leonurus cardiaca L.	SRR6940046	Sequencing of plant species from the Lamiales	Michigan State University
Tribe Leonureae	Leonurus japonicus Houtt.	MG673937	Liu and Shi 2017	unpublished
Tribe Marrubieae	Marrubium vulgare L.	SRR6940048	Sequencing of plant species from the Lamiales	Michigan State University
Tribe Marrubieae	Ballota pseudodictamnus Benth.	SRR6940060	Sequencing of plant species from the Lamiales	Michigan State University
Tribe Lamieae	Lamium album L.	NC_036971	Dann et al. 2017	Dann, Marcel, Sidonie Bellot, Sylwia Schepella, Hanno Schaefer, and Aurelien Tellier. 2017. Mutation rates in seeds and seed-banking influence substitution rates across the angiosperm phylogeny, bioRxiv: 156398.
Tribe Lamieae	Lamium amplexicaule L.	MT473770	this study
Tribe Leucadeae	Leonotis leonurus (L.) R. Br.	SRR6940084	Sequencing of plant species from the Lamiales	Michigan State University
Tribe Leucadeae	Leonotis nepetifolia (L.) R. Br.	SRR7121605	High-depth whole genome sequencing of 760 vascular plants with specimens and images available Raw sequence reads	BGI
Colquhounia clade	Colquhounia coccinea var. coccinea Wall.	MT473749	this study
Colquhounia clade	Colquhounia seguinii Vaniot	MT473750	this study
Colquhounia clade	Colquhounia compta W.W. Sm.	NA	Li et al. 2019	Li, H. T., T. S. Yi, L. M. Gao, P. F. Ma, T. Zhang, J. B. Yang, et al. 2019. Origin of angiosperms and the puzzle of the Jurassic gap, Nat Plants, 5: 461-70.
Colquhounia clade	Colquhounia coccinea var. mollis (Schltdl.) Prain	MN165115	Chen and Zhang 2019	Chen, Q., and D. Q. Zhang. 2019. The complete chloroplast genome sequence of the medicinal plant Colquhounia coccinea var. mollis (Lamiaceae), Mitochondrial DNA Part B-Resources, 4: 3055-3056.
Colquhounia clade	Colquhounia vestita Wall.	MT473751	this study
Betonica clade	Betonica officinalis L.	SRR6940035	Sequencing of plant species from the Lamiales	Michigan State University
Galeopsis clade	Galeopsis tetrahit L.	KY562586	Dann et al. 2017	Dann, Marcel, Sidonie Bellot, Sylwia Schepella, Hanno Schaefer, and Aurelien Tellier. 2017. Mutation rates in seeds and seed-banking influence substitution rates across the angiosperm phylogeny, bioRxiv: 156398.
Galeopsis clade	Galeopsis bifida Boenn.	MT473759	this study
